# Supplementary material for: A 2-hydroxybutyrate-mediated feedback loop regulates muscular fatigue
Source: eLife. 2024 Sep 3;12:RP92707. doi: 10.7554/eLife.92707 (PMC11371357; doi:10.7554/eLife.92707)
Supplement: Figure 4—source data 2. [file elife-92707-fig4-data2.zip]

Archive with 2 entries (2 files):
- ANNOTATED WESTERN BLOTS.pdf
- __MACOSX/._ANNOTATED WESTERN BLOTS.pdf
