# Supplementary material for: A 2-hydroxybutyrate-mediated feedback loop regulates muscular fatigue
Source: eLife. 2024 Sep 3;12:RP92707. doi: 10.7554/eLife.92707 (PMC11371357; doi:10.7554/eLife.92707)
Supplement: Figure 4—source data 3. [file elife-92707-fig4-data3.zip]

Archive with 19 entries (18 files):
- Figure 4 - Source Data - Unlabelled Western Blots/
- Figure 4 - Source Data - Unlabelled Western Blots/.DS_Store
- __MACOSX/Figure 4 - Source Data - Unlabelled Western Blots/._.DS_Store
- Figure 4 - Source Data - Unlabelled Western Blots/FIG4F_4.png
- __MACOSX/Figure 4 - Source Data - Unlabelled Western Blots/._FIG4F_4.png
- Figure 4 - Source Data - Unlabelled Western Blots/FIG4F_3.png
- __MACOSX/Figure 4 - Source Data - Unlabelled Western Blots/._FIG4F_3.png
- Figure 4 - Source Data - Unlabelled Western Blots/FIG4C.png
- __MACOSX/Figure 4 - Source Data - Unlabelled Western Blots/._FIG4C.png
- Figure 4 - Source Data - Unlabelled Western Blots/FIG4F_2.png
- __MACOSX/Figure 4 - Source Data - Unlabelled Western Blots/._FIG4F_2.png
- Figure 4 - Source Data - Unlabelled Western Blots/FIG4F_1.png
- __MACOSX/Figure 4 - Source Data - Unlabelled Western Blots/._FIG4F_1.png
- Figure 4 - Source Data - Unlabelled Western Blots/FIG4C_2.png
- __MACOSX/Figure 4 - Source Data - Unlabelled Western Blots/._FIG4C_2.png
- Figure 4 - Source Data - Unlabelled Western Blots/FIG4E_2.png
- __MACOSX/Figure 4 - Source Data - Unlabelled Western Blots/._FIG4E_2.png
- Figure 4 - Source Data - Unlabelled Western Blots/FIG4E_1.png
- __MACOSX/Figure 4 - Source Data - Unlabelled Western Blots/._FIG4E_1.png
