# Supplementary material for: A 2-hydroxybutyrate-mediated feedback loop regulates muscular fatigue
Source: eLife. 2024 Sep 3;12:RP92707. doi: 10.7554/eLife.92707 (PMC11371357; doi:10.7554/eLife.92707)
Supplement: Figure 4—figure supplement 1—source data 2. [file elife-92707-fig4-figsupp1-data2.zip]

Archive with 3 entries (2 files):
- Annotated Western Blots/
- Annotated Western Blots/Figure 4 - figure supplement 1 - western blot annotations.png
- __MACOSX/Annotated Western Blots/._Figure 4 - figure supplement 1 - western blot annotations.png
