# Supplementary material for: A 2-hydroxybutyrate-mediated feedback loop regulates muscular fatigue
Source: eLife. 2024 Sep 3;12:RP92707. doi: 10.7554/eLife.92707 (PMC11371357; doi:10.7554/eLife.92707)
Supplement: Figure 4—figure supplement 1—source data 3. [file elife-92707-fig4-figsupp1-data3.zip]

Archive with 9 entries (8 files):
- Western Blots/
- Western Blots/Figure4_supplement1_D_left_TPS.jpg
- __MACOSX/Western Blots/._Figure4_supplement1_D_left_TPS.jpg
- Western Blots/Figure 4_Supplement_1_TPS_right.png
- __MACOSX/Western Blots/._Figure 4_Supplement_1_TPS_right.png
- Western Blots/Figure4_supplement1_D_right_TPS.jpg
- __MACOSX/Western Blots/._Figure4_supplement1_D_right_TPS.jpg
- Western Blots/Figure 4_Supplement_1_TPS_left.png
- __MACOSX/Western Blots/._Figure 4_Supplement_1_TPS_left.png
