# Supplementary material for: A 2-hydroxybutyrate-mediated feedback loop regulates muscular fatigue
Source: eLife. 2024 Sep 3;12:RP92707. doi: 10.7554/eLife.92707 (PMC11371357; doi:10.7554/eLife.92707)
Supplement: Figure 5—figure supplement 1—source data 2. [file elife-92707-fig5-figsupp1-data2.zip]

Archive with 9 entries (8 files):
- Figure 5 - figure supplement 1 - Source Data - Labelled Western Blots/
- Figure 5 - figure supplement 1 - Source Data - Labelled Western Blots/Figure 5 - supplement 1 - E left.png
- __MACOSX/Figure 5 - figure supplement 1 - Source Data - Labelled Western Blots/._Figure 5 - supplement 1 - E left.png
- Figure 5 - figure supplement 1 - Source Data - Labelled Western Blots/Figure 5 - supplement 1 - E right.png
- __MACOSX/Figure 5 - figure supplement 1 - Source Data - Labelled Western Blots/._Figure 5 - supplement 1 - E right.png
- Figure 5 - figure supplement 1 - Source Data - Labelled Western Blots/Figure 5 - supplement 1 - D.png
- __MACOSX/Figure 5 - figure supplement 1 - Source Data - Labelled Western Blots/._Figure 5 - supplement 1 - D.png
- Figure 5 - figure supplement 1 - Source Data - Labelled Western Blots/Figure 5 - supplement 1 - C.png
- __MACOSX/Figure 5 - figure supplement 1 - Source Data - Labelled Western Blots/._Figure 5 - supplement 1 - C.png
