# Supplementary material for: A 2-hydroxybutyrate-mediated feedback loop regulates muscular fatigue
Source: eLife. 2024 Sep 3;12:RP92707. doi: 10.7554/eLife.92707 (PMC11371357; doi:10.7554/eLife.92707)
Supplement: Figure 5—figure supplement 1—source data 3. [file elife-92707-fig5-figsupp1-data3.zip]

Archive with 31 entries (30 files):
- Figure 5 - figure supplement 1 - Source Data - Unlabelled Western Blots/
- Figure 5 - figure supplement 1 - Source Data - Unlabelled Western Blots/Figure 5 - supplement 1_C_H3K37.png
- __MACOSX/Figure 5 - figure supplement 1 - Source Data - Unlabelled Western Blots/._Figure 5 - supplement 1_C_H3K37.png
- Figure 5 - figure supplement 1 - Source Data - Unlabelled Western Blots/Figure 5_supplement1_E_left_TPS.jpg
- __MACOSX/Figure 5 - figure supplement 1 - Source Data - Unlabelled Western Blots/._Figure 5_supplement1_E_left_TPS.jpg
- Figure 5 - figure supplement 1 - Source Data - Unlabelled Western Blots/Figure 5_supplement1_C_bottom_TPS.jpg.jpg
- __MACOSX/Figure 5 - figure supplement 1 - Source Data - Unlabelled Western Blots/._Figure 5_supplement1_C_bottom_TPS.jpg.jpg
- Figure 5 - figure supplement 1 - Source Data - Unlabelled Western Blots/Figure 5_supplement1_E_left_OXPHOS.jpg
- __MACOSX/Figure 5 - figure supplement 1 - Source Data - Unlabelled Western Blots/._Figure 5_supplement1_E_left_OXPHOS.jpg
- Figure 5 - figure supplement 1 - Source Data - Unlabelled Western Blots/Figure 5_supplement1_D_H3K79me3_H3K9me2.jpg.jpg
- __MACOSX/Figure 5 - figure supplement 1 - Source Data - Unlabelled Western Blots/._Figure 5_supplement1_D_H3K79me3_H3K9me2.jpg.jpg
- Figure 5 - figure supplement 1 - Source Data - Unlabelled Western Blots/Figure5_supplement1_C_H3K4me3.png
- __MACOSX/Figure 5 - figure supplement 1 - Source Data - Unlabelled Western Blots/._Figure5_supplement1_C_H3K4me3.png
- Figure 5 - figure supplement 1 - Source Data - Unlabelled Western Blots/Figure 5_supplement1_C_bottom_H3K9me2.jpg.jpg
- __MACOSX/Figure 5 - figure supplement 1 - Source Data - Unlabelled Western Blots/._Figure 5_supplement1_C_bottom_H3K9me2.jpg.jpg
- Figure 5 - figure supplement 1 - Source Data - Unlabelled Western Blots/Figure 5_supplement1_C_bottom_H3K79me3.jpg.jpg
- __MACOSX/Figure 5 - figure supplement 1 - Source Data - Unlabelled Western Blots/._Figure 5_supplement1_C_bottom_H3K79me3.jpg.jpg
- Figure 5 - figure supplement 1 - Source Data - Unlabelled Western Blots/Figure 5_supplement1_D_H3K27me3_H3K4me3.jpg.jpg
- __MACOSX/Figure 5 - figure supplement 1 - Source Data - Unlabelled Western Blots/._Figure 5_supplement1_D_H3K27me3_H3K4me3.jpg.jpg
- Figure 5 - figure supplement 1 - Source Data - Unlabelled Western Blots/Figure 5_supplement1_C_TPS.jpg.jpg
- __MACOSX/Figure 5 - figure supplement 1 - Source Data - Unlabelled Western Blots/._Figure 5_supplement1_C_TPS.jpg.jpg
- Figure 5 - figure supplement 1 - Source Data - Unlabelled Western Blots/Figure 5_supplement1_D_TPS.jpg.jpg
- __MACOSX/Figure 5 - figure supplement 1 - Source Data - Unlabelled Western Blots/._Figure 5_supplement1_D_TPS.jpg.jpg
- Figure 5 - figure supplement 1 - Source Data - Unlabelled Western Blots/Figure 5_supplement1_E_right_OXPHOS.jpg
- __MACOSX/Figure 5 - figure supplement 1 - Source Data - Unlabelled Western Blots/._Figure 5_supplement1_E_right_OXPHOS.jpg
- Figure 5 - figure supplement 1 - Source Data - Unlabelled Western Blots/Figure 5_supplement1_E_right_TPS.jpg
- __MACOSX/Figure 5 - figure supplement 1 - Source Data - Unlabelled Western Blots/._Figure 5_supplement1_E_right_TPS.jpg
- Figure 5 - figure supplement 1 - Source Data - Unlabelled Western Blots/Figure 5 - supplement 1_C_H3K4.png
- __MACOSX/Figure 5 - figure supplement 1 - Source Data - Unlabelled Western Blots/._Figure 5 - supplement 1_C_H3K4.png
- Figure 5 - figure supplement 1 - Source Data - Unlabelled Western Blots/Figure5_supplement1_C_H3K27me3.png
- __MACOSX/Figure 5 - figure supplement 1 - Source Data - Unlabelled Western Blots/._Figure5_supplement1_C_H3K27me3.png
