# Supplementary material for: A 2-hydroxybutyrate-mediated feedback loop regulates muscular fatigue
Source: eLife. 2024 Sep 3;12:RP92707. doi: 10.7554/eLife.92707 (PMC11371357; doi:10.7554/eLife.92707)
Supplement: Figure 6—source data 3. [file elife-92707-fig6-data3.zip]

Archive with 33 entries (32 files):
- Figure 6 - Source Data - Unlabelled Western Blots/
- Figure 6 - Source Data - Unlabelled Western Blots/.DS_Store
- __MACOSX/Figure 6 - Source Data - Unlabelled Western Blots/._.DS_Store
- Figure 6 - Source Data - Unlabelled Western Blots/FIG6B_4.png
- __MACOSX/Figure 6 - Source Data - Unlabelled Western Blots/._FIG6B_4.png
- Figure 6 - Source Data - Unlabelled Western Blots/FIG6D_2.png
- __MACOSX/Figure 6 - Source Data - Unlabelled Western Blots/._FIG6D_2.png
- Figure 6 - Source Data - Unlabelled Western Blots/FIG6A_2.tif
- __MACOSX/Figure 6 - Source Data - Unlabelled Western Blots/._FIG6A_2.tif
- Figure 6 - Source Data - Unlabelled Western Blots/FIG6F_1.png
- __MACOSX/Figure 6 - Source Data - Unlabelled Western Blots/._FIG6F_1.png
- Figure 6 - Source Data - Unlabelled Western Blots/FIG6D_1.png
- __MACOSX/Figure 6 - Source Data - Unlabelled Western Blots/._FIG6D_1.png
- Figure 6 - Source Data - Unlabelled Western Blots/FIG6A_1.tif
- __MACOSX/Figure 6 - Source Data - Unlabelled Western Blots/._FIG6A_1.tif
- Figure 6 - Source Data - Unlabelled Western Blots/FIG6F_3.png
- __MACOSX/Figure 6 - Source Data - Unlabelled Western Blots/._FIG6F_3.png
- Figure 6 - Source Data - Unlabelled Western Blots/FIG6F_2.png
- __MACOSX/Figure 6 - Source Data - Unlabelled Western Blots/._FIG6F_2.png
- Figure 6 - Source Data - Unlabelled Western Blots/FIG6B_2.png
- __MACOSX/Figure 6 - Source Data - Unlabelled Western Blots/._FIG6B_2.png
- Figure 6 - Source Data - Unlabelled Western Blots/FIG6B_3.png
- __MACOSX/Figure 6 - Source Data - Unlabelled Western Blots/._FIG6B_3.png
- Figure 6 - Source Data - Unlabelled Western Blots/FIG6B_1.png
- __MACOSX/Figure 6 - Source Data - Unlabelled Western Blots/._FIG6B_1.png
- Figure 6 - Source Data - Unlabelled Western Blots/FIG6F_4.png
- __MACOSX/Figure 6 - Source Data - Unlabelled Western Blots/._FIG6F_4.png
- Figure 6 - Source Data - Unlabelled Western Blots/FIG6E_1.png
- __MACOSX/Figure 6 - Source Data - Unlabelled Western Blots/._FIG6E_1.png
- Figure 6 - Source Data - Unlabelled Western Blots/FIG6E_2.png
- __MACOSX/Figure 6 - Source Data - Unlabelled Western Blots/._FIG6E_2.png
- Figure 6 - Source Data - Unlabelled Western Blots/FIG6E_3.png
- __MACOSX/Figure 6 - Source Data - Unlabelled Western Blots/._FIG6E_3.png
