# Supplementary material for: A 2-hydroxybutyrate-mediated feedback loop regulates muscular fatigue
Source: eLife. 2024 Sep 3;12:RP92707. doi: 10.7554/eLife.92707 (PMC11371357; doi:10.7554/eLife.92707)
Supplement: Figure 6—figure supplement 1—source data 3. [file elife-92707-fig6-figsupp1-data3.zip]

Archive with 21 entries (20 files):
- Figure 6 - figure supplement 1 - Source Data - Unlabelled Western Blots/
- Figure 6 - figure supplement 1 - Source Data - Unlabelled Western Blots/Fig6_figsuppl_1C_H3 for H3K27me3.jpg
- __MACOSX/Figure 6 - figure supplement 1 - Source Data - Unlabelled Western Blots/._Fig6_figsuppl_1C_H3 for H3K27me3.jpg
- Figure 6 - figure supplement 1 - Source Data - Unlabelled Western Blots/Fig6_figsuppl_1C_H3 for H3K4me3.jpg
- __MACOSX/Figure 6 - figure supplement 1 - Source Data - Unlabelled Western Blots/._Fig6_figsuppl_1C_H3 for H3K4me3.jpg
- Figure 6 - figure supplement 1 - Source Data - Unlabelled Western Blots/Figure 6_ supplemental 1_A_CytosolicTPS.png
- __MACOSX/Figure 6 - figure supplement 1 - Source Data - Unlabelled Western Blots/._Figure 6_ supplemental 1_A_CytosolicTPS.png
- Figure 6 - figure supplement 1 - Source Data - Unlabelled Western Blots/Fig6_figsuppl_1C_H3K79me3.jpg
- __MACOSX/Figure 6 - figure supplement 1 - Source Data - Unlabelled Western Blots/._Fig6_figsuppl_1C_H3K79me3.jpg
- Figure 6 - figure supplement 1 - Source Data - Unlabelled Western Blots/Fig6_figsuppl_1B_TPS.jpg
- __MACOSX/Figure 6 - figure supplement 1 - Source Data - Unlabelled Western Blots/._Fig6_figsuppl_1B_TPS.jpg
- Figure 6 - figure supplement 1 - Source Data - Unlabelled Western Blots/Figure 6_ supplemental 1_A_NuclearTPS.png
- __MACOSX/Figure 6 - figure supplement 1 - Source Data - Unlabelled Western Blots/._Figure 6_ supplemental 1_A_NuclearTPS.png
- Figure 6 - figure supplement 1 - Source Data - Unlabelled Western Blots/Fig6_figsuppl_1C_H3K4me3.jpg
- __MACOSX/Figure 6 - figure supplement 1 - Source Data - Unlabelled Western Blots/._Fig6_figsuppl_1C_H3K4me3.jpg
- Figure 6 - figure supplement 1 - Source Data - Unlabelled Western Blots/Fig6_figsuppl_1C_H3K27me3.jpg
- __MACOSX/Figure 6 - figure supplement 1 - Source Data - Unlabelled Western Blots/._Fig6_figsuppl_1C_H3K27me3.jpg
- Figure 6 - figure supplement 1 - Source Data - Unlabelled Western Blots/Fig6_figsuppl_1C_H3 for H3K79me3.jpg
- __MACOSX/Figure 6 - figure supplement 1 - Source Data - Unlabelled Western Blots/._Fig6_figsuppl_1C_H3 for H3K79me3.jpg
- Figure 6 - figure supplement 1 - Source Data - Unlabelled Western Blots/Fig6_figsuppl_1B_OXPHOS.jpg
- __MACOSX/Figure 6 - figure supplement 1 - Source Data - Unlabelled Western Blots/._Fig6_figsuppl_1B_OXPHOS.jpg
